# Supplementary material for: Pulmonary embolism and patent foramen ovale thrombosis: the key role of TEE
Source: Cardiovasc Ultrasound. 2007 Aug 24;5:26. doi: 10.1186/1476-7120-5-26 (PMC2020460; doi:10.1186/1476-7120-5-26)
Supplement: Additional file 2 — Bulky and serpiginous formation referring to a thrombus that is laid through the foramen ovale and which protrudes in both atria, in burden cycles overcoming the right atrium-ventricular plane. A patent foramen ovale was confirmed by injection of saline contrast agent. [file 1476-7120-5-26-S2.zip]

Archive with 1 entries (1 files):
- Video tee OK.mpg
